# Supplementary material for: Stem cell therapy for COVID‐19, ARDS and pulmonary fibrosis
Source: Cell Prolif. 2020 Oct 24;53(12):e12939. doi: 10.1111/cpr.12939 (PMC7645923; doi:10.1111/cpr.12939)
Supplement: Supplementary file 1 — Table S1 [file CPR-53-e12939-s001.xlsx]

## Sheet: clinical trials
Trial ID NO.	Country	Responsible institution	Indications	Patient population	Source of cells	Dose of cells	Route of administration	Frequency	Aim	Clinical phases	Status of trials
ChiCTR2000031430	China	The Fifth Medical Center of PLA General Hospital	PI	200	UC-MSC	4×107 cells/time	IV	3 times at Day 0, Day 3, Day 6	Safety and efficacy	Phase II	Recruiting
ChiCTR2000030088	China	The Sixth Medical Center of PLA General Hospital	Severe/Critical	40	UC-MSC	1×106 cells/kg/time	IV	1 times	Not reported	Not Applicable	Not yet recruiting
ChiCTR2000029569	China	Xiangyang 1st People's Hospital	Severe/Critical	30	UC-MSC	Not reported	Not reported	Not reported	Safety and efficacy	Not Applicable	Not yet recruiting
ChiCTR2000030944	China	The Second Affiliated Hospital of Nanchang University	Severe/Critical	20	Nk and MSC	Not reported	IV	Not reported	Safety and efficacy	Phase I	Not yet recruiting
ChiCTR2000030116	China	The First Affiliated Hospital of Nanchang University	ARDS	16	UC-MSC	Not reported	IV	Not reported	Safety and efficacy	Not Applicable	Recruiting
ChiCTR2000030866	China	The First Hospital of Changsha	Severe/Critical	30	UC-MSC	1×106 cells/kg/time	IV	3 times at Day 0, Day 3, Day 6	Safety and efficacy	Not Applicable	Recruiting
ChiCTR2000031494	China	Huangshi Hospital of Traditional Chinese Medicine (Municipal Infectious Disease Hospital)	Severe/Critical	36	UC-MSC	2×106 cells/kg/time	IV	1 times	Safety and efficacy	Phase I	Recruiting
ChiCTR2000031319	China	Renmin Hospital of Wuhan University	Severe/Critical	20	DP-MSC	Not reported	IV	Not reported	Safety and efficacy	Not Applicable	Not yet recruiting
ChiCTR2000031139	China	Wuhan Jinyintan Hospital (Wuhan Infectious Diseases Hospital)	PI	20	Human Embryonic Stem Cells Derived M Cells (CAStem)	3×106 cells/kg/time	IV	2 times (infusion interval 1 week)	Safety and efficacy	Not Applicable	Recruiting
ChiCTR2000030835	China	The First Affiliated Hospital of Xinxiang Medical University	Severe/Critical	20	UC-MSC	1, 2×106 cells/kg/time	IV	3 times (infusion interval 2 days)	Efficacy	Not Applicable	Recruiting
ChiCTR2000029990	China	Institute of Basic Medical Sciences, Chinese Academy of Medical Sciences	Severe/Critical	200	MSC	1, 2×106 cells/kg/time	IV	1 times	Safety and efficacy	Phase I/II	Recruiting
ChiCTR2000029606	China	The First Affiliated Hospital, College of Medicine, Zhejiang University	ARDS	63	Menstrual blood-derived MSCs	Not reported	IV	3 times	Safety and efficacy	Not Applicable	Recruiting
ChiCTR2000030484	China	Hubei Shiyan Taihe hospital	COVID-19	90	UC-MSC and UC-MSC-EV	5×107 cells/time	IV	2 times (infusion interval 1 week)	Safety and efficacy	Not Applicable	Not yet recruiting
ChiCTR2000030261	China	Wuxi Fifth People's Hospital	COVID-19	26	MSCs-EV	Not reported	Aerosol inhalation	Not reported	Not reported	Not Applicable	Not yet recruiting
ChiCTR2000030173	China	The Second Affiliated Hospital of Nanhua University	COVID-19	60	UC-MSC	Not reported	Not reported	Not reported	Efficacy	Not Applicable	Not yet recruiting
ChiCTR2000030020	China	Second Hospital of University of South China, Hengyang	COVID-19	20	MSC	Not reported	Not reported	Not reported	Efficacy	Not Applicable	Recruiting
ChiCTR2000029990	China	Institute of Basic Medical Sciences, Chinese Academy of Medical Sciences	COVID-19	120	MSC	Not reported	Not reported	Not reported	Safety and efficacy	Not Applicable	Recruiting
ChiCTR2000029580	China	Department of Hematology, Tongji Hospital, Tongji Medical College, Huazhong University of Science and Technology	Severe/Critical	70	MSC	Not reported	IV	Not reported	Safety and efficacy	Not Applicable	Recruiting
NCT04288102	China	Beijing 302 Hospital	Severe/Critical	60	UC-MSC	4×107 cells/time	IV	3 times at Day 0, Day 3, Day 6	Safety and efficacy	Phase II	Completed
NCT04252118	China	Beijing 302 Hospital	COVID-19	20	UC-MSC	3×107 cells/time	IV	3 times at Day 0, Day 3, Day 6	Safety and efficacy	Phase I	Recruiting
NCT04339660	China	Puren Hospital Affiliated to Wuhan University of Science and Technology	COVID-19	30	UC-MSC	1×106 cells/kg/time	IV	1 times	Efficacy	Phase I/II	Recruiting
NCT04302519	China	CAR-T (Shanghai) Biotechnology Co., Ltd.	Severe/Critical	24	DP-MSC	1×106 cells/kg/time	IV	3 times at Day 1, Day 3, Day 7	Not reported	Early Phase I	Not yet recruiting
NCT04371601	China	Fuzhou General Hospital	Severe/Critical	60	MSC	1×106 cells/kg/time	IV	4 times (once every 4 days)	Safety and efficacy	Early Phase I	Active, not recruiting
NCT04269525	China	Zhongnan Hospital	Severe/Critical	10	UC-MSC	9.9×107 cells/time	IV	4 times at Day 1, Day 3, Day 5, Day 7	Efficacy	Phase II	Recruiting
NCT04299152	China	Tianhe Stem Cell Biotechnologies Inc.	COVID-19	20	Autologous immune cells	Not reported	Not reported	Not reported	Safety and efficacy	Phase II	Not yet recruiting
NCT04346368	China	Guangzhou Institute of Respiratory Disease	Severe/Critical	20	BM-MSC	1×106 cells/kg/time	IV	1 times	Safety and efficacy	Phase I/II	Not yet recruiting
NCT04336254	China	Renmin Hospital of Wuhan University	Severe/Critical	20	DP-MSC	3×107 cells/time	IV	3 times at Day 1, Day 4, Day 7	Safety and efficacy	Phase I/II	Recruiting
NCT04273646	China	Wuhan Union Hospital	Severe/Critical	48	UC-MSC	0.5×106 cells/kg/time	IV	4 times at Day 1, Day 3, Day 5, Day 7	Safety and efficacy	Not Applicable	Not yet recruiting
NCT04331613	China	Chinese Academy of Sciences	ARDS	60	Human Embryonic Stem Cells Derived M Cells (CAStem)	3, 5, 10×106 cells/kg/time	IV	1 times	Safety and efficacy	Phase I/II	Recruiting
NCT04276987	China	Ruijin Hospital	Severe/Critical	30	MSCs-EV	20×107 nano vesicles/3 mL/time	Aerosol inhalation	5 times (at Day 1, Day 2, Day 3, Day 4, Day 5)	Safety and efficacy	Phase I	Not yet recruiting
NCT04362189	USA	Hope Biosciences	COVID-19	40	AD-MSC	10×107 cells/time	IV	4 times at Day 0, Day 3, Day 7, Day 10	Safety and efficacy	Phase II	Active, not recruiting
NCT04348435	USA	Hope Biosciences	COVID-19	30	AD-MSC	10×107 cells/time	IV	5 times at Day 0, Day 2, Day 4, Day 6, Day 14	Safety and efficacy	Phase II	Enrolling by invitation
NCT04349631	USA	Hope Biosciences	ARDS	20	AD-MSC	10×107 cells/time	IV	5 times at Day 0, Day 2, Day 4, Day 6, Day 14	Safety and efficacy	Phase II	Enrolling by invitation
NCT04371393	USA	Icahn School of Medicine at Mount Sinai	ARDS	16	BM-MSC (remestemcel-L)	2×106 cells/kg/time	IV	2 times (with the second infusion at 4 days following the first infusion)	Safety and efficacy	Phase III	Recruiting
NCT04345601	USA	Baylor College of Medicine	Respiratory failure	30	BM-MSC	2×106 cells/kg/time	IV	1 times	Not reported	Early Phase I	Not yet recruiting
NCT04355728	USA	Camillo Ricordi	ARDS	24	UC-MSC	10×107 cells/time	IV	2 times (the second infusion will be administered after 72 hours of the first)	Safety and efficacy	Phase I/II	Active, not recruiting
NCT04367077	USA	Athersys, Inc	ARDS	60	BM-MSC (MultiStem)	Not reported	IV	Not reported	Safety and efficacy	Phase II/III	Recruiting
NCT04398303	USA	Aspire Health Science	Severe/Critical	20	UC-MSC(ACT-20-MSC)	1×106 cells/kg/time	IV	1 times	Safety and efficacy	Phase I/II	Not yet recruiting
NCT04389450	USA	Pluristem Ltd.	Severe/Critical	30	P-MSC (PLX-PAD)	Not reported	IM	2 times (infusion interval 1 week)	Safety and efficacy	Phase II	Recruiting
NCT04397796	USA	NantKwest，Inc.	Severe/Critical	36	BM-MSC (BM-Allo.MSC)	Not reported	Not reported	Not reported	Safety and efficacy	Phase I	Recruiting
NCT04524962	USA	Cartesian Therapeutics	ARDS	30	MSC (Descartes-30)	Not reported	Not reported	Not reported	Safety	Phase I/II	Not yet recruiting
NCT04466098	USA	University of Minnesota	ARDS	30	MSC	30×107 cells/time	IV	3 times (48 hours apart)	Safety and efficacy	Phase II	Recruiting
NCT04490486	USA	Joshua M Hare	Severe/Critical	21	UC-MSC	10×107 cells/time	IV	2 times at Day 0 and Day 3	Safety and efficacy	Phase I	Not yet recruiting
NCT04494386	USA	Restem, LLC.	ARDS	60	UC-MSC (ULSC)	10×107 cells/time	IV	1 times or 2 times (two infusions separated by 48-hour interval)	Safety and efficacy	Phase I/II	Recruiting
NCT04486001	USA	Personalized Stem Cells, Inc.	COVID-19	20	AD-MSC (PSC-04)	Not reported	IV	Not reported	Safety and efficacy	Phase I	Not yet recruiting
NCT04437823	USA	Jinnah Hospital	COVID-19	20	UC-MSC	0.5×106 cells/kg/time	IV	3 times at Day 1, Day 3, Day 5	Safety and efficacy	Phase II	Recruiting
NCT04452097	USA	Baylx Inc.	ARDS	9	UCMSC (BX-U001)	0.5, 1, 1.5×106 cells/kg/time	IV	1 times	Safety	Phase I	Not yet recruiting
NCT04352803	USA	Regeneris Medical	Respiratory failure	20	AD-MSC	0.5×106 cells/kg/time	IV	Not reported	Safety and efficacy	Phase I	Not yet recruiting
NCT04399889	USA	Duke University	ARDS	30	UC-MSC	1×106 cells/kg/time	Not reported	3 times (daily, 18-30 hours apart)	Safety and efficacy	Phase I/II	Recruiting
NCT04445220	USA	Sentien Biotechnologies	COVID-19 With Acute Kidney Injury	24	MSC (SBI-101 )	25, 75×107 cells/time	Extracorporeal stromal cell therapeutic	Not reported	Safety	Phase I/II	Not yet recruiting
NCT04428801	USA	Celltex Therapeutics Corporation	COVID-19	200	AD-MSC	20×107 cells/time	IV	3 times at Day 1, Day 4, Day 7	Safety and efficacy	Phase II	Not yet recruiting
NCT04361942	Spain	Red de Terapia Celular	Severe/Critical	10	MSC	1×106 cells/kg/time	IV	1 times	Safety and efficacy	Phase II	Recruiting
NCT04348461	Spain	Instituto de Investigación Sanitaria de la Fundación Jiménez Díaz	Severe/Critical	100	AD-MSC	1.5×106 cells/kg/time	IV	2 times	Safety and efficacy	Phase II	Not yet recruiting
NCT04366271	Spain	Hospital Infantil Universitario Niño Jesús	Severe/Critical	106	UC-MSC	Not reported	Not reported	1 times	Efficacy	Phase II	Recruiting
NCT04366323	Spain	Andalusian Network for Design and Translation of Advanced Therapies	Severe/Critical	26	AD-MSC	8×107 cells/time	IV	2 times	Safety and efficacy	Phase I/II	Recruiting
NCT03042143	UK	Belfast Health and Social Care Trust	Severe/Critical	75	UC-MSC	40×107 cells/time	IV	1 times	Safety and efficacy	Phase I/II	Recruiting
NCT04397471	UK	CCTU- Cancer Theme	Severe/Critical	10	BM-MSC	Not reported	Not reported	Not reported	Not reported	Not Applicable	Not yet recruiting
NCT04333368	France	Assistance Publique -Hôpitaux de Paris	ARDS	60	UC-MSC	1×106 cells/kg/time	IV	3 times at Day 1, Day 3, Day 5	Not reported	Phase I/II	Recruiting
NCT04377334	Germany	University Hospital Tuebingen	ARDS	60	BM-MSC	Not reported	Not reported	Not reported	Safety and efficacy	Phase II	Not yet recruiting
NCT04382547	Belarus	Institute of Biophysics and Cell Engineering of National Academy of Sciences of Belarus	Respiratory failure	40	Pooled olfactory mucosa-MSC	Not reported	Not reported	Not reported	Not reported	Phase I/II	Enrolling by invitation
NCT04366063	Iran	Royan Institute	ARDS	60	BM-MSC/EV	10×107 cells/time	IV	2 times at Day 0 and Day 2 or plus two doses of EVs at Day 4 and Day 6	Safety and efficacy	Phase II/III	Recruiting
NCT04313322	Jordan	Stem Cells Arabia	ARDS	5	UC-MSC	1×106 cells/kg/time	IV	4 times (infusion interval 3 days)	Not reported	Phase I	Recruiting
NCT04390152	Columbia	BioXcellerator	ARDS	40	UC-MSC	5×107 cells/time	IV	2 times	Safety and efficacy	Phase I/II	Not yet recruiting
NCT04429763	Columbia	Trustem	Severe/Critical	30	UC-MSC	1×106 cells/kg/time	Not reported	1 times	Safety and efficacy	Phase II	Not yet recruiting
NCT04400032	Canada	Ottawa Hospital Research Institute	ARDS	9	BM-MSC	7.5, 15, 27×107 cells/time	IV	3 consecutive days (24±4 hours apart)	Safety	Phase I	Not yet recruiting
NCT04444271	Pakistan	National Institute of Blood and Marrow Transplant (NIBMT),	Respiratory failure	20	BM-MSC	2×106 cells/kg/time	IV	2 times at Day 1 and Day 7	Efficacy	Phase II	Recruiting
NCT04492501	Pakistan	UNICEF	Severe/Critical	600	BM-MSC	2×106 cells/kg/time	Not reported	1 times	Not reported	Not Applicable	Completed
NCT04416139	Mexico	Instituto Nacional de Ciencias Medicas y Nutricion Salvador Zubiran	ARDS	10	UC-MSC	1×106 cells/kg/time	IV	1 times	Not reported	Phase II	Recruiting
NCT04456361	Mexico	Instituto de Medicina Regenerativa	ARDS	9	UC-MSC	10×107 cells/time	IV	1 times	Not reported	Early Phase I	Active, not recruiting
NCT04392778	Turkey	SBÜ Dr. Sadi Konuk Eğitim ve Araştırma Hastanesi	COVID-19	30	MSC	3×106 cells/kg/time	IV	3 times at Day 0, Day 3, Day 6	Not reported	Phase I/II	Recruiting
NCT04445454	Belgium	University of Liege	Severe/Critical	20	BM-MSC	1.5-3×106 cells/kg/time	IV	3 times (3-4 days interval)	Safety and efficacy	Phase I/II	Recruiting
NCT04473170	UAE	Abu Dhabi Stem Cells Center	COVID-19	146	Autologous non-hematopoietic peripheral blood stem cells (NHPBSC)	Not reported	Not reported	Not reported	Safety and efficacy	Phase I/II	Completed
NCT04315987	Brazil	Azidus Brasil	Severe/Critical	90	MSC (NestaCell®)	2×107 cells/time	IV	4 times at Day 3, Day 3, Day 5, Day 7	Efficacy	Phase II	Not yet recruiting
NCT04467047	Brazil	Hospital de Clinicas de Porto Alegre	COVID-19	10	BM-MSC	1×106 cells/kg/time	IV	1 times	Safety and efficacy	Phase I	Not yet recruiting
NCT04527224	Korea	Nature Cell Co. Ltd.	COVID-19	10	AD-MSC (Astrostem-V)	Not reported	Not reported	Not reported	Safety and efficacy	Phase I/II	Not yet recruiting
NCT04457609	Indonesia	Indonesia University	Severe/Critical	40	UC-MSC	1×106 cells/kg/time	IV	1 times	Not reported	Phase I	Recruiting
NCT04522986	Japan	Rohto Pharmaceutical Co., Ltd.	Severe/Critical	6	AD-MSC	10×107 cells/time	IV	4 times (once a week)	Safety and efficacy	Phase I	Not yet recruiting
NCT04461925	Ukraine	Institute of Cell Therapy	ARDS	30	P-MSC	1×106 cells/kg/time	IV	3 times at Day 1, Day 4, Day 7	Not reported	Phase I/II	Recruiting
NCT04393415	Egypt	Aljazeera Hospital	COVID-19	100	Cord Blood stem cell	Not reported	Not reported	Not reported	Not reported	Not Applicable	Recruiting
NCT04447833	Sweden	Uppsala University	ARDS	9	BM-MSC (KI-MSC-PL-205)	1, 2×106 cells/kg/time	Not reported	1 times	Not reported	Phase I	Recruiting
NCT04491240	Russian	State-Financed Health Facility "Samara Regional Medical Center Dinasty"	COVID-19	90	MSCs-EV	0.5-2×1010 nanoparticles/3 mL/time	Aerosol inhalation	Twice a day during 10 days	Safety and efficacy	Phase I/II	Enrolling by invitation
2020-001364-29	Spain	Red Andaluza de Diseño y Traslación de Terapias Avanzadas-Fundación Progreso y Salud	Severe/Critical	26	AD-MSC	8-16×107 cells/time	IV	Twice	Safety and efficacy	Phase I/II	Ongoing
2020-001682-36	Spain	CITOSPIN S.L.	Respiratory failure	24	MSC	1×107 cells/time	IV	Not reported	Safety and efficacy	Phase I/II	Ongoing
2020-001505-22	Spain	Banc de Sang i Teixits	ARDS	30	UC-MSC	0.7-1×106 cells/kg/time	IV	Twice	Safety and efficacy	Not Applicable	Ongoing
2020-002102-58	Belgium	CHU de Liège	Severe/Critical	20	MSC		IV	Not reported	Safety and efficacy	Not Applicable	Ongoing
2020-001450-22	Spain	Fundación de Investigación del Hospital Infantil Universitario Niño Jesús	Severe/Critical	106	UC-MSC	1×106 cells/time	IV	Not reported	Efficacy	Phase II	Temporarily Halted
2020-002193-27	Spain	Cristina Avendano-Sola	ARDS	20	BM-MSC	4×106 cells/time	IV	Not reported	Efficacy	Not Applicable	Ongoing
2020-001266-11	Spain	Fundación Instituto de Investigación Sanitaria Fundación Jiménez Diaz	Severe/Critical	100	AD-MSC	10×106 cells/time	IV	Not reported	Safety and efficacy	Not Applicable	Ongoing
